# Supplementary material for: The Chemical Space of Terpenes: Insights from Data Science and AI
Source: Pharmaceuticals (Basel). 2023 Jan 29;16(2):202. doi: 10.3390/ph16020202 (PMC9961535; doi:10.3390/ph16020202)
Supplement: Supplementary file 1 [file pharmaceuticals-16-00202-s001.zip]

Archive with 1 entries (1 files):
- pharmaceuticals-2054179-supplementary.pdf
